# Supplementary material for: Entomological Investigation and Detection of Dengue Virus Type 1 in Aedes (Stegomyia) albopictus (Skuse) During the 2018–2020 Outbreak in Zhejiang Province, China
Source: Front Cell Infect Microbiol. 2022 Jul 1;12:834766. doi: 10.3389/fcimb.2022.834766 (PMC9283783; doi:10.3389/fcimb.2022.834766)
Supplement: Supplementary file 1 [file Table_1.xls]

## Sheet: supplementary Table 1
Monitoring results of light trap method from 2018 to 2020, in seven prefectures of Zhejiang province
Prefecture (including the number of cities)	Years	2018						2019						2020
	Habitat	Number of female mosquitoes caught						Number of female mosquitoes caught						Number of female mosquitoes caught
		Cx. pipiens s.l.	Cx. tritaeniorhynchus	Ae. albopictus	An. sinensis	Ar. subalbatus	Others	Cx. pipiens s.l.	Cx. tritaeniorhynchus	Ae. albopictus	An. sinensis	Ar. subalbatus	Others	Cx. pipiens s.l.	Cx. tritaeniorhynchus	Ae. albopictus	An. sinensis	Ar. subalbatus	Others
Taizhou (9)	Urban residential community	675	76	41	8	-	1	605	59	53	4	12	-	990	56	60	5	1	-
	Urban park	424	131	42	16	3	-	524	50	41	4	1	-	405	66	42	-	4	2
	Rural residential area	615	448	67	115	19	1	590	190	56	102	7	8	708	181	51	56	15	-
	Rural livestock shed	440	14404	54	2680	343	-	587	5212	75	2282	385	-	706	15039	61	341	404	-
Yiwu (1)	Urban residential community	120	5	41	1	4	-	109	3	33	-	-	-	85	9	18	1	1	-
	Urban park	640	6	141	-	19	-	174	12	31	-	-	4	134	30	35	1	1	1
	Rural residential area	242	53	28	2	7	1	116	36	40	-	-	7	125	55	22	22	7	4
	Rural livestock shed	1959	1029	18	19	6	-	193	478	6	-	1	-	158	17788	13	138	-	-
Hangzhou (15)	Urban residential community	297	1	22	1	-	-	1173	3	86	-	5	-	477	2	43	10	3	-
	Urban park	260	2	52	-	-	-	784	4	40	1	36	-	505	3	45	4	3	-
	Rural residential area	253	9	37	4	27	-	816	68	56	10	156	-	856	71	43	66	22	-
	Rural livestock shed	239	22	42	15	18	-	679	52	30	92	533	-	139	838	3	214	96	-
Quzhou (6)	Urban residential community	171	11	22	3	3	-	223	8	11	3	2	-	153	6	24	9	-	-
	Urban park	87	4	24	7	4	-	95	8	15	19	4	-	91	16	26	34	1	1
	Rural residential area	204	3	30	26	11	-	285	7	32	41	7	-	217	15	27	21	-	-
	Rural livestock shed	336	23	49	76	26	1	380	15	35	82	41	-	174	17	66	22	3	-
Ningbo (10)	Urban residential community	1707	340	42	7	17	-	1565	47	49	17	25	-	1617	8	75	21	19	-
	Urban park	1834	458	49	11	42	2	1649	78	49	64	49	-	1720	18	115	31	16	-
	Rural residential area	2351	433	47	58	27	32	1945	89	80	37	33	-	2112	46	103	24	29	-
	Rural livestock shed	5072	3514	144	140	297	-	2469	1783	19	73	241	4	1950	1299	36	177	237	-
Zhoushan (5)	Urban residential community	313	-	1	-	5	-	318	-	8	-	-	-	388	-	3	-	-	-
	Urban park	313	-	2	-	1	-	549	-	5	-	4	-	787	-	7	-	1	-
	Rural residential area	196	-	-	-	9	-	390	-	13	4	8	-	518	-	7	-	18	-
	Rural livestock shed	119	-	-	-	12	-	207	-	-	-	4	-	362	-	1	-	8	2
Wenzhou (11)	Urban residential community	912	29	85	37	9	1	1051	19	118	36	9	1	604	24	86	6	31	-
	Urban park	660	184	56	60	5	12	667	40	77	13	16	2	521	35	106	18	47	2
	Rural residential area	284	439	51	52	9	2	428	81	53	21	29	1	359	75	66	20	13	-
	Rural livestock shed	944	797	27	376	57	-	589	439	19	218	84	5	824	506	21	232	80	2
Total	Urban residential community	4195	462	254	57	38	2	5044	139	358	60	53	1	4314	105	309	52	55	-
	Urban park	4218	785	366	94	74	14	4442	192	258	101	110	6	4163	168	376	88	73	6
	Rural residential area	4145	1385	260	257	109	36	4570	471	330	215	240	16	4895	443	319	209	104	4
	Rural livestock shed	9109	19789	334	3306	759	1	5104	7979	184	2747	1289	9	4313	35487	201	1124	828	4
	Total	21667	22421	1214	3714	980	53	19160	8781	1130	3123	1692	32	17685	36203	1205	1473	1060	14
Total of 2018-2020		58512	67405	3549	8310	3732	99	-	-	-	-	-	-	-	-	-	-	-	-
Proportion of 2018-2020（%）		41.32	47.6	2.5	5.87	2.64	0.07	-	-	-	-	-	-	-	-	-	-	-	-
	Culex pipiens quinquefasciatus/ pallens: Cx. pipiens s.l.; Culex tritaeniorhynchus: Cx. tritaeniorhynchus;Aedes albopictus: Ae. albopictus; Anopheles sinensis: An. sinensis; Armigeres subalbatus: Ar. subalbatus.
