# Supplementary material for: Entomological Investigation and Detection of Dengue Virus Type 1 in Aedes (Stegomyia) albopictus (Skuse) During the 2018–2020 Outbreak in Zhejiang Province, China
Source: Front Cell Infect Microbiol. 2022 Jul 1;12:834766. doi: 10.3389/fcimb.2022.834766 (PMC9283783; doi:10.3389/fcimb.2022.834766)
Supplement: Supplementary file 2 [file Table_2.xlsx]

## Sheet: Supplementary Table 2
Ae. albopictus collected using Biogents Mosquitaire CO2 traps from sampling sites in Zhejiang province during the 2018–2020 dengue outbreak.
Year		2018						2019					2020
Sampling site		Date		Number of traps	Females	Males	Number of pools	Date	Number of traps	Females	Males	Number of pools	Date	Number	Females	Males	Number of pools
														of traps
Hangzhou	Shangcheng	Jul. 21		5	17	0	5	Aug. 6-7	1	34	0	1	-	-	-	-	-
	Jianggan	Aug. 10		5	15	0	5	Sep. 14-15	1	30	0	1	-	-	-	-	-
	Linan	-		-	-	-	-	Sep. 29-30	1	31	0	1	-	-	-	-	-
	Xiacheng	-		-	-	-	-	Sep. 14	3	36	3	3	-	-	-	-	-
	Yuhang	-		-	-	-	-	Sep. 29	3	10	3	4	-	-	-	-	-
Ningbo	Haishu	Sep. 14-17		3	21	0	3	-	-	-	-	-	-	-	-	-	-
Yiwu	-	Sep. 25		2	12	0	2	-	-	-	-	-	Jun. 5-6	3	90	0	3
Wenzhou	Cangnan	-		-	-	-	-	Sep. 7-8	1	34	0	1	-	-	-	-	-
	Yueqing	-		-	-	-	-	Sep. 15-16	1	32	0	1	-	-	-	-	-
	Longwan	-		-	-	-	-	Sep. 13-14	1	30	0	1	-	-	-	-	-
	Lucheng	-		-	-	-	-	Sep. 10	3	42	0	3	Aug. 20-21	3	61	23	8
	Pingyang	-		-	-	-	-	Sep. 22-23	1	33	0	1	-	-	-	-	-
	Ruian	-		-	-	-	-	Oct. 14-15	1	33	0	1	-	-	-	-	-
Quzhou	Changshan	Sep. 8		2	8	0	2	-	-	-	-	-	-	-	-	-	-
	Kecheng	-		-	-	-	-	Oct. 29-30	1	30	0	1	-	-	-	-	-
Taizhou	Xianju	-		-	-	-	-	Jul. 25-26	1	30	0	1	-	-	-	-	-
Zhoushan	Daishan	-		-	-	-	-	Aug.28-29	1	35	0	1	-	-	-	-	-
Total		-	-		73	0	17	-	-	440	6	21	-	-	151	23	11
